# Supplementary material for: Functional Role of Fatty Acid Synthase for Signal Transduction in Core-Binding Factor Acute Myeloid Leukemia with an Activating c-Kit Mutation
Source: Biomedicines. 2025 Mar 3;13(3):619. doi: 10.3390/biomedicines13030619 (PMC11939861; doi:10.3390/biomedicines13030619)
Supplement: Supplementary file 1 [file biomedicines-13-00619-s001.zip]

Archive with 1 entries (1 files):
- biomedicines-3465284-supplementary.pdf
